# Supplementary material for: Spatiotemporal spread of Plasmodium falciparum mutations for resistance to sulfadoxine-pyrimethamine across Africa, 1990–2020
Source: PLoS Comput Biol. 2022 Aug 11;18(8):e1010317. doi: 10.1371/journal.pcbi.1010317 (PMC9371298; doi:10.1371/journal.pcbi.1010317)
Supplement: S1 Data — (XLSX) [file pcbi.1010317.s003.xlsx]

## Sheet: Sheet1
PubMedId	autor	pubYr	pURL
9364963	Wang P	1997	http://dx.doi.org/10.1016/S0166-6851(97)00114-X
9395372	Plowe C	1997	http://www.journals.uchicago.edu/doi/pdf/10.1086/514159
9546422	Basco L	1998	http://www.ajtmh.org/cgi/reprint/58/3/374
9593041	Curtis J	1998	http://jid.oxfordjournals.org/content/177/5/1429.abstract
9661026	Basco L	1998	http://aac.asm.org/cgi/content/full/42/7/1811?view=long&pmid=9661026
9735930	Jelinek T	1998	http://dx.doi.org/10.1046/j.1365-3156.1998.00280.x
10432069	Jelinek T	1999	http://www.ajtmh.org/cgi/reprint/61/1/125
10466980	Diourte Y	1999	http://www.ajtmh.org/cgi/reprint/60/3/475
10471565	Kun J	1999	http://aac.asm.org/cgi/reprint/43/9/2205
10837185	Nzila A	2000	http://dx.doi.org/10.1086/315520
10915101	Basco L	2000	http://dx.doi.org/10.1086/315731
11311186	Mawili-Mboumba D 2001	2001	http://dx.doi.org/10.1016/S0001-706X(01)00084-5
11491006	Omar S	2001	http://dx.doi.org/10.1016/S0035-9203(01)90250-0
11675058	Mutabingwa T	2001	http://dx.doi.org/10.1016/S0140-6736(01)06344-9
11679122	Eberl K	2001	http://dx.doi.org/10.1046/j.1365-3156.2001.00791.x
12408659	Khalil I	2002	http://www.ajtmh.org/cgi/reprint/67/3/225
12447777	Curtis J	2002	http://www.jstor.org/pss/30077992
12625148	Checchi F	2002	http://dx.doi.org/10.1016/S0035-9203(02)90348-2
12654669	Pearce R	2003	http://dx.doi.org/10.1128/AAC.47.4.1347-1354.2003
12659974	Bwijo B	2003	http://dx.doi.org/10.1016/S0001-706X(02)00264-4
12686039	Roper C	2003	http://dx.doi.org/10.1016/S0140-6736(03)12951-0
12793642	Abdel-Muhsin A	2003	http://dx.doi.org/10.1017/S0031182003003020
12805261	Aubouy A	2003	http://jac.oxfordjournals.org/cgi/reprint/52/1/43
12812351	Khalil I	2003	http://www.ajtmh.org/cgi/reprint/68/5/586
14551894	Dorsey G	2003	http://dx.doi.org/10.1086/378523
14584383	Van Den Broek I	2003	http://dx.doi.org/10.1016/S0035-9203(03)90128-3
14628939	Kyabayinze D	2003	http://www.ajtmh.org/cgi/content/full/69/3/247
14641841	Anderson T	2003	http://dx.doi.org/10.1046/j.1360-2276.2003.01144.x
14728622	Kofoed P	2004	http://dx.doi.org/10.1046/j.1365-3156.2003.01164.x
14740875	Alifrangis M	2003	http://www.ajtmh.org/cgi/content/full/69/6/601
15031793	Abdel-Muhsin A	2004	http://dx.doi.org/10.1086/382509
15117308	Staedke S	2004	http://dx.doi.org/10.1111/j.1365-3156.2004.01239.x
15119975	Cravo P	2004	http://dx.doi.org/10.1179/000349804225003262
15272415	Djimde A	2004	http://dx.doi.org/10.1086/422758
15642957	Mugittu K	2004	http://www.ajtmh.org/cgi/content/full/71/6/696
15679556	Depoortere E	2005	http://dx.doi.org/10.1111/j.1365-3156.2004.01363.x
15728909	Marks J	2005	http://www.pubmedcentral.nih.gov/articlerender.fcgi?tool=pubmed&pubmedid=15728909
15860096	Ogutu B	2005	http://www.ncbi.nlm.nih.gov/pubmed/15860096
16012864	Berzosa P	2005	http://www.springerlink.com/content/p2p3884466555lu0/
16014854	Khalil I	2005	http://www.ajtmh.org/cgi/content/full/73/1/174
16018959	Sendagire H	2005	http://dx.doi.org/10.1016/j.actatropica.2005.06.003
16023986	Happi C	2005	http://dx.doi.org/10.1016/j.actatropica.2005.06.015
16127071	Alker A	2005	http://aac.asm.org/cgi/content/full/49/9/3919?view=long&pmid=16127071
16135198	Mockenhaupt F	2005	http://dx.doi.org/10.1111/j.1365-3156.2005.01471.x
16185238	Nsimba B	2005	http://dx.doi.org/10.1111/j.1365-3156.2005.01490.x
16187798	Barnes KI, Durrheim DN, Little F, Jackson A, Mehta U, Allen E, Dlamini SS, Tsoka J, Bredenkamp B, Mthembu DJ, White NJ, Sharp BL	2005	https://www.ncbi.nlm.nih.gov/pubmed/?term=16187798
16235184	Thera M	2005	http://jid.oxfordjournals.org/content/192/10/1823.long
16262743	Ndiaye D	2005	http://dx.doi.org/10.1111/j.1365-3156.2005.01506.x
16354825	Gebru-Woldearegai T 2005	2005	http://www.ajtmh.org/cgi/content/full/73/6/1131
16474071	MÌ©nard D	2006	http://www.ajtmh.org/cgi/reprint/74/2/205
16518760	Francis D	2006	http://dx.doi.org/10.1086/500951
16817953	Schunk M	2006	http://www.malariajournal.com/content/5/1/54
16837722	Henry M	2006	http://www.ajtmh.org/cgi/content/full/75/1/146
16837723	Cohuet S	2006	http://www.ajtmh.org/cgi/reprint/75/1/152
16837725	Dokomajilar C	2006	http://www.ajtmh.org/cgi/content/full/75/1/162
16871319	Dunyo S	2006	http://dx.doi.org/10.1371/journal.pctr.0010014
16968909	Malamba S	2006	http://www.ajtmh.org/cgi/reprint/75/3/375
17076899	Mbugi E	2006	http://www.malariajournal.com/content/5/1/94
17178260	Barnes KI, Little F, Smith PJ, Evans A, Watkins WM, White NJ	2006	https://www.ncbi.nlm.nih.gov/pubmed/?term=17178260
17206274	Noranate N	2007	http://dx.doi.org/10.1371/journal.pone.0000139
17224049	SchÌ¦nfeld M	2007	http://www.malariajournal.com/content/6/1/2
17292769	Issaka Zongo , Grant Dorsey, Noel Rouamba, Halidou Tinto, Christian Dokomajilar, Robert T Guiguemde, Philip J Rosenthal, Jean Bosco Ouedraogo	2007	https://pubmed.ncbi.nlm.nih.gov/17292769/
17316496	Djaman J	2007	http://dx.doi.org/10.1179/136485907X154584
17378942	Fernandes N	2007	http://www.malariajournal.com/content/6/1/35
17426157	Tinto H	2007	http://www.ajtmh.org/cgi/content/abstract/76/4/608?ck=nck
17477865	Bonnet M	2007	http://www.malariajournal.com/content/6/1/54
17544355	Nkhoma S	2007	http://dx.doi.org/10.1016/j.actatropica.2007.04.006
17546463	Mlambo 2007	2007	https://pubmed.ncbi.nlm.nih.gov/17546463/
17640607	Tahar R	2007	http://dx.doi.org/10.1016/j.actatropica.2007.04.008
17686173	A-Elbasit I	2007	http://www.malariajournal.com/content/6/1/108
17867727	Mehta U1,ÊDurrheim D,ÊMabuza A,ÊBlumberg L,ÊAllen E,ÊBarnes KI	2007	https://www.ncbi.nlm.nih.gov/pubmed/?term=17867727
17956498	Ndounga M	2007	http://dx.doi.org/10.1111/j.1365-3156.2007.01904.x
18021388	Enevold A	2007	http://www.malariajournal.com/content/6/1/153
18213379	Sokhna C	2008	http://dx.doi.org/10.1371/journal.pone.0001471
18256426	Raman J	2008	http://www.ajtmh.org/cgi/content/abstract/78/2/256
18270569	Bell D	2008	http://dx.doi.org/10.1371/journal.pone.0001578
18337343	Djimde A	2008	http://www.ajtmh.org/cgi/content/full/78/3/455
18419347	Mayor A	2008	http://dx.doi.org/10.1086/588144
18471065	Lynch C 2008	2008	https://pubmed.ncbi.nlm.nih.gov/18471065/
18471066	Barnes K	2008	http://dx.doi.org/10.1086/587645
18495008	Mkulama M	2008	http://www.malariajournal.com/content/7/1/87
18513156	Certain LK, Briceño M, Kiara SM, Nzila AM, Watkins WM, Sibley CH.	2008	https://www.ncbi.nlm.nih.gov/pubmed/?term=18513156
18590577	Enosse S	2008	http://www.malariajournal.com/content/7/1/115
18671871	Zhong D	2008	http://dx.doi.org/10.1186/1471-2334-8-105
18765692	McCollum A	2008	http://dx.doi.org/10.1128/AAC.00623-08
19055622	Alker A	2008	http://dx.doi.org/10.1111/j.1365-3156.2008.02150.x
19194499	Oesterholt M	2009	http://dx.doi.org/10.1371/journal.pone.0004364
19236701	Ibrahim M	2009	http://www.malariajournal.com/content/8/1/32
19238219	Gesase S	2009	http://dx.doi.org/10.1371/journal.pone.0004569
19257898	Nahum A	2009	http://dx.doi.org/10.1186/1475-2875-8-37
19346369	Alifrangis M	2009	http://www.ajtmh.org/cgi/content/full/80/4/523
19346374	Mobula L	2009	http://www.ajtmh.org/cgi/reprint/80/4/555
19365539	Mbacham W	2009	http://www.academicjournals.org/AJB/PDF/pdf2009/5Oct/Mbacham%20et%20al.pdf
19365539	Pearce R	2009	http://dx.doi.org/10.1371/journal.pmed.1000055
19365539	Pearce RJ, Pota H, Evehe MS, Bâ el-H, Mombo-Ngoma G, Malisa AL, Ord R, Inojosa W, Matondo A, Diallo DA, Mbacham W, van den Broek IV, Swarthout TD, Getachew A, Dejene S, Grobusch MP, Njie F, Dunyo S, Kweku M, Owusu-Agyei S, Chandramohan D, Bonnet M, Guthmann JP, Clarke S, Barnes KI, Streat E, Katokele ST, Uusiku P, Agboghoroma CO, Elegba OY, Cissé B, A-Elbasit IE, Giha HA, Kachur SP, Lynch C, Rwak…	2009	http://www.blackwell-synergy.com/doi/abs/10.1111/j.1365-3156.2006.01710.x
19379843	Al-Saai S	2009	http://dx.doi.org/10.1016/j.meegid.2009.04.010
19398039	Bonizzoni M	2009	http://dx.doi.org/10.1016/j.meegid.2009.04.015
19451638	Harrington W 2009	2009	www.pnas.org/cgi/doi/10.1073/pnas.0901415106
19558654	Allen EN,ÊLittle F,ÊCamba T,ÊCassam Y,ÊRaman J,ÊBoulle A,ÊBarnes KI	2009	https://www.ncbi.nlm.nih.gov/pubmed/?term=19558654
19624477	Bridges D	2009	http://dx.doi.org/10.1111/j.1365-3156.2009.02340.x
19704124	Andriantsoanirina V 2009	2009	http://dx.doi.org/10.1128/AAC.00610-09
19708897	Menegon M	2009	http://dx.doi.org/10.1111/j.1365-3156.2009.02369.x
19784374	Cisse B	2009	http://dx.doi.org/10.1371/journal.pone.0007164
19785766	Owusu-Agyei S	2009	http://dx.doi.org/10.1186/1475-2875-8-220
19841150	Karema C	2009	http://dx.doi.org/10.1128/AAC.00498-09
20064223	Dicko A	2010	http://www.malariajournal.com/content/9/1/9
20105282	Mbacham W	2010	http://dx.doi.org/10.1186/1475-2875-9-34
20199676	Dlamini S	2010	http://dx.doi.org/10.1186/1475-2875-9-68
20231394	Somé AF, Séré YY, Dokomajilar C, Zongo I, Rouamba N, Greenhouse B, Ouédraogo, JB, Rosenthal PJ	2010	https://www.ncbi.nlm.nih.gov/pubmed/?term=20231394
20439953	Malamba S	2010	http://dx.doi.org/10.4269/ajtmh.2010.08-0408
20439956	Raman J	2010	http://dx.doi.org/10.4269/ajtmh.2010.09-0401
20534146	Salgueiro P	2010	http://dx.doi.org/10.1186/1471-2334-10-163
20602754	Malisa A	2010	http://www.malariajournal.com/content/9/1/190
21207062	Faye B	2011	http://link.springer.com/article/10.1007%2Fs00436-010-2236-9
21288345	Fortes F, Dimbu R, Figueiredo P, Neto Z, do RosÃ¡rio VE, Lopes D.	2011	https://www.ncbi.nlm.nih.gov/pubmed/21288345
21288822	Alam TM	2011	http://www.pubmedcentral.nih.gov/articlerender.fcgi?artid=3071065&tool=pmcentrez&rendertype=abstract
21569596	Mombo-Ngoma G, Oyakhirome S, Ord R, Gabor JJ, Greut√É¬©laers KC, Profanter K, Greut√É¬©laers B, Kurth F, Lell B, Kun JF, Issifou S, Roper C, Kremsner PG, Grobusch MP.	2011	https://www.ncbi.nlm.nih.gov/pubmed/?term=21569596
21767415	Bertin G	2011	http://www.pubmedcentral.nih.gov/articlerender.fcgi?artid=3199903&tool=pmcentrez&rendertype=abstract
21810256	Mula P	2011	https://www.ncbi.nlm.nih.gov/pubmed/?term=21810256
21864379	Gama BE, Pereira-Carvalho GA, Lutucuta Kosi FJ, Almeida de Oliveira NK, Fortes F, Rosenthal PJ, do RosÃ¡rio VE, Daniel-Ribeiro CT, de FÃ¡tima Ferreira-da-Cruz M.	2011	https://www.ncbi.nlm.nih.gov/pubmed/21864379
22021623	Mita T, Venkatesan M, Ohashi J, Culleton R, Takahashi N, Tsukahara T, Ndounga M, Dysoley L, Endo H, Hombhanje F, Ferreira MU, Plowe CV, Tanabe K	2011	https://www.ncbi.nlm.nih.gov/pubmed/?term=22021623
22022487	Raman J	2011	http://www.pubmedcentral.nih.gov/articlerender.fcgi?artid=3195082&tool=pmcentrez&rendertype=abstract
22096496	Shah M, Kariuki S, Vanden Eng J, Blackstock AJ, Garner K, Gatei W, Gimnig JE, Lindblade K, Terlouw D, ter Kuile F, Hawley WA, Phillips-Howard P, Nahlen B, Walker E, Hamel MJ, Slutsker L, Shi YP	2011	https://www.ncbi.nlm.nih.gov/pubmed/?term=22096496
22369089	Erasmus Kamugisha, Sun Jing, Mercy Minde, Johaness Kataraihya, Gilbert Kongola, Fred Kironde,G√∂te Swedberg	2012	http://www.malariajournal.com/content/11/1/58
22439637	McCollum AM, Schneider KA, Griffing SM, Zhou Z, Kariuki S, Ter-Kuile F, Shi YP, Slutsker L, Lal AA, Udhayakumar V, Escalante AA.	2012	https://www.ncbi.nlm.nih.gov/pubmed/?term=22439637
22462737	Amor A, Toro C, FernÃ¡ndez-MartÃ­nez A, Baquero M, Benito A, Berzosa P.	2012	https://www.ncbi.nlm.nih.gov/pubmed/?term=22462737
22540158	Iriemenam N	2012	http://www.malariajournal.com/content/11/1/134
22694921	Wurtz N	2012	http://www.pubmedcentral.nih.gov/articlerender.fcgi?artid=3470961&tool=pmcentrez&rendertype=abstract
23045251	Duah NO, Quashie NB, Abuaku BK, Sebeny PJ, Kronmann KC, Koram KA.	2012	https://www.ncbi.nlm.nih.gov/pubmed/?term=23045251
23198734	Lin JT, Mbewe B, Taylor SM, Luntamo M, Meshnick SR, Ashorn P	2013	http://www.ncbi.nlm.nih.gov/pubmed/?term=23198734
23225897	Pearce RJ, Ord R, Kaur H, Lupala C, Schellenberg J, Shirima K, Manzi F, Alonso P, Tanner M, Mshinda H, Roper C, Schellenberg D	2013	http://www.ncbi.nlm.nih.gov/pubmed/?term=23225897
23372922	Taylor SM, Antonia AL, Parobek CM, Juliano JJ, Janko M, Emch M, Alam MT, Udhayakumar V, Tshefu AK, Meshnick SR	2013	http://www.ncbi.nlm.nih.gov/pubmed/?term=23372922
23510258	Fall B	2013	http://www.pubmedcentral.nih.gov/articlerender.fcgi?artid=3606842&tool=pmcentrez&rendertype=abstract
23589534	Ndiaye M, Tine R, Faye B, Ndiaye JL, Lo AC, Sylla K, Abiola A, Dieng Y, Ndiaye D, Hallett R, Gaye O, Alifrangis M	2013	http://www.ncbi.nlm.nih.gov/pubmed/?term=23589534
23617576	Lo AC	2013	http://www.pubmedcentral.nih.gov/articlerender.fcgi?artid=3652725&tool=pmcentrez&rendertype=abstract
23758883	Moussiliou A, De Tove YS, Doritchamou J, Luty AJ, Massougbodji A, Alifrangis M, Deloron P, Ndam NT	2013	http://www.ncbi.nlm.nih.gov/pubmed/?term=23758883
23870667	Gadalla NB	2013	http://www.pubmedcentral.nih.gov/articlerender.fcgi?artid=3720549&tool=pmcentrez&rendertype=abstract
24028570	van Schalkwyk DA	2013	http://www.pubmedcentral.nih.gov/articlerender.fcgi?artid=3847303&tool=pmcentrez&rendertype=abstract
24055717	Hailemeskel E, Kassa M, Taddesse G, Mohammed H, Woyessa A, Tasew G, Sleshi M, Kebede A, Petros B	2013	http://www.ncbi.nlm.nih.gov/pubmed/?term=24055717
24100489	DahlstrÌÄå¦m S	2013	http://www.ncbi.nlm.nih.gov/pubmed/24100489
24225351	OgouyÌÄå¬mi-Hounto A, Ndam NT, FadÌÄå©gnon G, Azagnandji C, Bello M, Moussiliou A, Chippaux JP, Kinde Gazard D, Massougbodji A	2013	http://www.ncbi.nlm.nih.gov/pubmed/?term=24225351
24674355	Geiger C, Compaore G, Coulibaly B, Sie A, Dittmer M, Sanchez C, Lanzer M, JÌÄå_nisch T	2014	http://www.ncbi.nlm.nih.gov/pubmed/?term=24674355
24733476	SomÌÄå© F	2014	http://www.ncbi.nlm.nih.gov/pubmed/24733476
24751352	Matondo SI, Temba GS, Kavishe AA, Kauki JS, Kalinga A, van Zwetselaar M, Reyburn H, Kavishe RA	2014	http://www.ncbi.nlm.nih.gov/pubmed/?term=24751352
24799371	Mbogo GW	2014	http://www.ncbi.nlm.nih.gov/pubmed/?term=24799371
24909578	Tan KR, Katalenich BL, Mace KE, Nambozi M, Taylor SM, Meshnick SR, Wiegand RE, Chalwe V, Filler SJ, Kamuliwo M, Craig AS	2014	http://www.ncbi.nlm.nih.gov/pubmed/?term=24909578
24989984	Juma DW, Omondi AA, Ingasia L, Opot B, Cheruiyot A, Yeda R, Okudo C, Cheruiyot J, Muiruri P, Ngalah B, Chebon LJ, Eyase F, Johnson J, Bulimo WD, Akala HM, Andagalu B, Kamau E	2014	http://www.ncbi.nlm.nih.gov/pubmed/?term=24989984
25311473	Gresty KJ, Gray KA, Bobogare A, Wini L, Taleo G, Hii J, Cheng Q, Waters NC	2014	http://www.ncbi.nlm.nih.gov/pubmed/?term=25311473
25564249	Gutman J, Kalilani L, Taylor S, Zhou Z, Wiegand RE, Thwai KL, Mwandama D, Khairallah C, Madanitsa M, Chaluluka E, Dzinjalamala F, Ali D, Mathanga DP, Skarbinski J, Shi YP, Meshnick S, ter Kuile FO	2015	http://www.ncbi.nlm.nih.gov/pubmed/?term=25564249
25583123	Warsame M, Hassan AM, Barrette A, Jibril AM, Elmi HH, Arale AM, Mohammady HE, Nada RA, Amran JG, Muse A, Yusuf FE, Omar AS	2015	http://www.ncbi.nlm.nih.gov/pubmed/?term=25583123
25889220	Shah M, Omosun Y, Lal A, Odero C, Gatei W, Otieno K, Gimnig JE, ter Kuile F, Hawley WA, Nahlen B, Kariuki S, Walker E, Slutsker L, Hamel M, Shi YP	2015	http://www.ncbi.nlm.nih.gov/pubmed/?term=25889220
25889865	Foumane Ngane V	2015	http://www.ncbi.nlm.nih.gov/pubmed/25889865
25896703	Lucchi NW, Okoth SA, Komino F, Onyona P, Goldman IF, Ljolje D, Shi YP, Barnwell JW, Udhayakumar V, Kariuki S	2015	http://www.ncbi.nlm.nih.gov/pubmed/?term=25896703
25918149	Zongo I, Milligan P, Compaore YD, Some AF, Greenwood B, Tarning J, Rosenthal PJ, Sutherland C, Nosten F, Ouedraogo JB	2015	http://www.ncbi.nlm.nih.gov/pubmed/?term=25918149
25943379	Siame MN, Mharakurwa S, Chipeta J, Thuma P, Michelo C	2015	http://www.ncbi.nlm.nih.gov/pubmed/?term=25943379
25962439	Gutman J, Mwandama D, Wiegand RE, Abdallah J, Iriemenam NC, Shi YP, Mathanga DP, Skarbinski J	2015	http://www.ncbi.nlm.nih.gov/pubmed/?term=25962439
26080363	Chauvin P, Menard S, Iriart X, Nsango SE, Tchioffo MT, Abate L, Awono-AmbÌÄå©nÌÄå© PH, Morlais I, Berry A	2015	http://www.ncbi.nlm.nih.gov/pubmed/?term=26080363
26124154	Mbonye AK, Birungi J, Yanow SK, Shokoples S, Malamba S, Alifrangis M, Magnussen P	2015	http://www.ncbi.nlm.nih.gov/pubmed/?term=26124154
26202938	Iwalokun BA, Iwalokun SO, Adebodun V, Balogun M	2015	http://www.ncbi.nlm.nih.gov/pubmed/?term=26202938
26368675	Tahita MC, Tinto H, Erhart A, Kazienga A, Fitzhenry R, VanOvermeir C, Rosanas-Urgell A, Ouedraogo JB, Guiguemde RT, Van Geertruyden JP, D'Alessandro U	2015	http://www.ncbi.nlm.nih.gov/pubmed/?term=26368675
26415927	Papa Mze N, Ndiaye YD, Diedhiou CK, Rahamatou S, Dieye B, Daniels RF, Hamilton EJ, Diallo M, Bei AK, Wirth DF, Mboup S, Volkman SK, Ahouidi AD, Ndiaye D	2015	http://www.ncbi.nlm.nih.gov/pubmed/?term=26415927
26431464	Tessema SK, Kassa M, Kebede A, Mohammed H, Leta GT, Woyessa A, Guma GT, Petros B	2015	http://www.ncbi.nlm.nih.gov/pubmed/?term=26431464
26437774	Artimovich E, Kapito-Tembo A, Pensulo P, Nyirenda O, Brown S, Joshi S, Taylor TE, Mathanga D, Escalante AA, Laufer MK, Takala-Harrison S	2015	http://www.ncbi.nlm.nih.gov/pubmed/?term=26437774
26486699	Desai M, Gutman J, Taylor SM, Wiegand RE, Khairallah C, Kayentao K, Ouma P, Coulibaly SO, Kalilani L, Mace KE, Arinaitwe E, Mathanga DP, Doumbo O, Otieno K, Edgar D, Chaluluka E, Kamuliwo M, Ades V, Skarbinski J, Shi YP, Magnussen P, Meshnick S, Ter Kuile FO	2016	http://www.ncbi.nlm.nih.gov/pubmed/?term=26486699
26542942	Baraka V, Ishengoma DS, Fransis F, Minja DT, Madebe RA, Ngatunga D, Van Geertruyden JP	2015	http://www.ncbi.nlm.nih.gov/pubmed/?term=26542942
27190671	Ndong Ngomo JM, Mawili-Mboumba DP, M'Bondoukwe NP, NikiÌÄå©ma Ndong Ella R, Bouyou Akotet MK	2016	http://www.ncbi.nlm.nih.gov/pubmed/?term=27190671
27209063	Adeel AA, Elnour FA, Elmardi KA, Abd-Elmajid MB, Elhelo MM, Ali MS, Adam MA, Atta H, Zamani G, Warsame M, Barrette A, Mohammady HE, Nada RA	2016	http://www.ncbi.nlm.nih.gov/pubmed/?term=27209063
27267365	Kaingona-Daniel EP, Gomes LR, Gama BE, Almeida-de-Oliveira NK, Fortes F, MÌÄå©nard D, Daniel-Ribeiro CT, Ferreira-da-Cruz Mde F	2016	http://www.ncbi.nlm.nih.gov/pubmed/?term=27267365
27339129	Kavishe RA, Kaaya RD, Nag S, Krogsgaard C, Notland JG, Kavishe AA, Ishengoma D, Roper C, Alifrangis M	2016	http://www.ncbi.nlm.nih.gov/pubmed/?term=27339129
27387549	Boussaroque A, Fall B, Madamet M, Wade KA, Fall M, Nakoulima A, Fall KB, Dionne P, Benoit N, Diatta B, DiemÌÄå© Y, Wade B, Pradines B	2016	http://www.ncbi.nlm.nih.gov/pubmed/?term=27387549
27647575	Kateera F, Nsobya SL, Tukwasibwe S, Hakizimana E, Mutesa L, Mens PF, Grobusch MP, van Vugt M, Kumar N	2016	http://www.ncbi.nlm.nih.gov/pubmed/?term=27647575
27662368	Maiga H, Lasry E, Diarra M, Sagara I, Bamadio A, Traore A, Coumare S, Bahonan S, Sangare B, Dicko Y, Diallo N, Tembely A, Traore D, Niangaly H, Dao F, Haidara A, Dicko A, Doumbo OK, Djimde AA	2016	http://www.ncbi.nlm.nih.gov/pubmed/?term=27662368
27795385	Guerra M, Neres R, Salgueiro P, Mendes C, Ndong-Mabale N, Berzosa P, de Sousa B, Arez AP	2017	http://www.ncbi.nlm.nih.gov/pubmed/?term=27795385
27821281	Oguike MC, Falade CO, Shu E, Enato IG, Watila I, Baba ES, Bruce J, Webster J, Hamade P, Meek S, Chandramohan D, Sutherland CJ, Warhurst D, Roper C	2016	http://www.ncbi.nlm.nih.gov/pubmed/?term=27821281
27899115	Ravenhall M, Benavente ED, Mipando M, Jensen AT, Sutherland CJ, Roper C, SepÌÄå¼lveda N, Kwiatkowski DP, Montgomery J, Phiri KS, Terlouw A, Craig A, Campino S, Ocholla H, Clark TG	2016	http://www.ncbi.nlm.nih.gov/pubmed/?term=27899115
28004634	SomÌÄå© AF, Sorgho H, Zongo I, BaziÌÄå© T, NikiÌÄå©ma F, Sawadogo A, Zongo M, CompaorÌÄå© YD, OuÌÄå©draogo JB	2016	http://www.ncbi.nlm.nih.gov/pubmed/?term=28004634
28039354	Tumwebaze P, Tukwasibwe S, Taylor A, Conrad M, Ruhamyankaka E, Asua V, Walakira A, Nankabirwa J, Yeka A, Staedke SG, Greenhouse B, Nsobya SL, Kamya MR, Dorsey G, Rosenthal PJ	2017	http://www.ncbi.nlm.nih.gov/pubmed/?term=28039354
28086777	Berzosa P, Esteban-Cantos A, GarcÌÄå_a L, GonzÌÄåÁlez V, Navarro M, FernÌÄåÁndez T, Romay-Barja M, Herrador Z, Rubio JM, Ncogo P, Santana-Morales M, Valladares B, Riloha M, Benito A	2017	http://www.ncbi.nlm.nih.gov/pubmed/?term=28086777
28151566	Warsame M, Hassan AH, Hassan AM, Arale AM, Jibril AM, Mohamud SA, Barrette A, Muse AY, Yusuf FE, Nada RA, Amran JG	2017	http://www.ncbi.nlm.nih.gov/pubmed/?term=28151566
28237831	Baraka V, Delgado-Ratto C, Nag S, Ishengoma DS, Madebe RA, Mavoko HM, Nabasumba C, Lutumba P, Alifrangis M, Van Geertruyden JP	2017	http://www.ncbi.nlm.nih.gov/pubmed/?term=28237831
28288632	Jovel IT, BjÌÄå¦rkman A, Roper C, MÌÄå´rtensson A, Ursing J	2017	http://www.ncbi.nlm.nih.gov/pubmed/?term=28288632
28381273	Ould Ahmedou Salem MS, Mint Lekweiry K, Bouchiba H, Pascual A, Pradines B, Ould Mohamed Salem Boukhary A, Briolant S, Basco LK, Bogreau H	2017	http://www.ncbi.nlm.nih.gov/pubmed/?term=28381273
28420422	Ndiaye YD, DiÌÄå©dhiou CK, Bei AK, Dieye B, Mbaye A, Mze NP, Daniels RF, Ndiaye IM, DÌÄå©me AB, Gaye A, Sy M, Ndiaye T, Badiane AS, Ndiaye M, Premji Z, Wirth DF, Mboup S, Krogstad D, Volkman SK, Ahouidi AD, Ndiaye D	2017	http://www.ncbi.nlm.nih.gov/pubmed/?term=28420422
28546554	Nag S, Dalgaard MD, Kofoed PE, Ursing J, Crespo M, Andersen LO, Aarestrup FM, Lund O, Alifrangis M	2017	http://www.ncbi.nlm.nih.gov/pubmed/?term=28546554
28583119	Ngondi JM, Ishengoma DS, Doctor SM, Thwai KL, Keeler C, Mkude S, Munishi OM, Willilo RA, Lalji S, Kaspar N, Kitojo C, Paxton LA, Hathaway NJ, Bailey JA, Juliano JJ, Meshnick SR, Gutman J	2017	http://www.ncbi.nlm.nih.gov/pubmed/?term=28583119
28615016	Mbaye A, Gaye A, Dieye B, Ndiaye YD, Bei AK, Affara M, Deme AB, Yade MS, Diongue K, Ndiaye IM, Ndiaye T, Sy M, Sy N, Koita O, Krogstad DJ, Volkman S, Nwakanma D, Ndiaye D	2017	http://www.ncbi.nlm.nih.gov/pubmed/?term=28615016
28797263	Diawara F, Steinhardt LC, Mahamar A, Traore T, Kone DT, Diawara H, Kamate B, Kone D, Diallo M, Sadou A, Mihigo J, Sagara I, Djimde AA, Eckert E, Dicko A	2017	http://www.ncbi.nlm.nih.gov/pubmed/?term=28797263
28968782	Conrad MD, Mota D, Foster M, Tukwasibwe S, Legac J, Tumwebaze P, Whalen M, Kakuru A, Nayebare P, Wallender E, Havlir DV, Jagannathan P, Huang L, Aweeka F, Kamya MR, Dorsey G, Rosenthal PJ	2017	http://www.ncbi.nlm.nih.gov/pubmed/?term=28968782
29260689	Gupta H, Macete E, Bulo H, Salvador C, Warsame M, Carvalho E, MŽnard D, Ringwald P, Bassat Q, Enosse S, Mayor A	2018	http://www.ncbi.nlm.nih.gov/pubmed/?term=29260689
29332155	Esu E, Tacoli C, Gai P, Berens-Riha N, Pritsch M, Loescher T, Meremikwu M	2018	http://www.ncbi.nlm.nih.gov/pubmed/?term=29332155
29363453	Hemming-Schroeder E, Umukoro E, Lo E, Fung B, Tomí€Œçs-Domingo P, Zhou G, Zhong D, Dixit A, Atieli H, Githeko A, Vardo-Zalik A, Yan G.	2018	https://www.ncbi.nlm.nih.gov/pubmed/?term=29363453
29486766	Grais RF, Laminou IM, Woi-Messe L, Makarimi R, Bouriema SH, Langendorf C, Amambua-Ngwa A, D'Alessandro U, Guí€Œ©rin PJ, Fandeur T, Sibley CH.	2018	https://www.ncbi.nlm.nih.gov/pubmed/29486766
29582732	Osarfo J, Tagbor H, Magnussen P, Alifrangis M	2018	https://www.ncbi.nlm.nih.gov/pubmed/?term=29582732
29854394	Moyeh MN, Njimoh DL, Evehe MS, Ali IM, Nji AM, Nkafu DN, Masumbe PN, Barbara AT, Ndikum VN, Mbacham WF.	2018	https://www.ncbi.nlm.nih.gov/pubmed/?term=29854394
29932931	Smith SJ, Kamara ARY, Sahr F, Samai M, Swaray AS, Menard D, Warsame M.	2018	https://www.ncbi.nlm.nih.gov/pubmed/?term=29932931
30053021	Nkoli Mandoko P, Rouvier F, Matendo Kakina L, Moke Mbongi D, Latour C, Losimba Likwela J, Ngoyi Mumba D, Bi Shamamba SK, Tamfum Muyembe JJ, Muepu Tshilolo L, Parzy D, Sinou V.	2018	https://www.ncbi.nlm.nih.gov/pubmed/?term=30053021
30121345	Voumbo-Matoumona DF, Akiana J, Madamet M, Kouna LC, Lekana-Douki JB, Pradines B.	2018	https://www.ncbi.nlm.nih.gov/pubmed/?term=30121345
30214253	Voumbo-Matoumona DF, Kouna LC, Madamet M, Maghendji-Nzondo S, Pradines B, Lekana-Douki JB	2018	https://www.ncbi.nlm.nih.gov/pubmed/?term=30214253
30803964	Xu C, Sun H, Wei Q, Li J, Xiao T, Kong X, Wang Y, Zhao G, Wang L, Liu G, Yan G, Huang B, Yin K.	2019	https://www.ncbi.nlm.nih.gov/pubmed/?term=30803964
30865632	Ndiaye JLA, Ndiaye Y, Ba MS, Faye B, Ndiaye M, Seck A, Tine R, Thior PM, Atwal S, Beshir K, Sutherland C, Gaye O, Milligan P.	2019	https://pubmed.ncbi.nlm.nih.gov/30865632/
30897090	Juma DW, Muiruri P, Yuhas K, John-Stewart G, Ottichilo R, Waitumbi J, Singa B, Polyak C, Kamau E.	2019	https://www.ncbi.nlm.nih.gov/pubmed/?term=30897090
30914041	Tingting Jiang, Jiangtao Chen, Hongxia Fu, Kai Wu, Yi Yao, Juan Urbano Monsuy Eyi, Rocio Apicante Matesa, Maximo Miko Ondo Obono, Weixing Du, Huabing Tan, Min Lin,Jian Li	2019	https://www.ncbi.nlm.nih.gov/pubmed/?term=30914041
31210925	Koumba Lengongo JV, Ndiaye YD, Tshibola Mbuyi ML, Ndong Ngomo JM, Ndiaye D, Bouyou Akotet MK, Mawili-Mboumba DP	2019	https://www.ncbi.nlm.nih.gov/pmc/articles/PMC6532279/pdf/MRT2019-9523259.pdf
31315304	Dieng CC, Gonzalez L, Pestana K, Dhikrullahi SB, Amoah LE, Afrane YA, Lo E.	2019	https://www.ncbi.nlm.nih.gov/pubmed/?term=31315304
31349834	Sidsel, Nag	2019	https://www.ncbi.nlm.nih.gov/pubmed/31349834
31369106	Bakhiet AMA, Abdelraheem MH, Kheir A, Omer S, Gismelseed L, Abdel-Muhsin AA, Naiem A, Al Hosni A, Al Dhuhli A, Al Rubkhi M, Al-Hamidhi S, Gadalla A, Mukhtar M, Sultan AA, Babiker HA.	2019	https://www.ncbi.nlm.nih.gov/pubmed/31369106
31438951	Raman J, Kagoro FM, Mabuza A, Malatje G, Reid A, Frean J, Barnes KI	2019	https://www.ncbi.nlm.nih.gov/pubmed/?term=31438951
31623623	Smith-Aguasca R, Gupta H, Uberegui E, Maquina M, Saute F, Paaijmans KP, Mayor A, Huijben S.	2019	https://www.ncbi.nlm.nih.gov/pmc/articles/PMC6796398/
31809965	Zhao L, Pi L, Qin Y, Lu Y, Zeng W, Xiang Z, Qin P, Chen X, Li C, Zhang Y, Wang S, Si Y, Yang G, Rosenthal BM, Huang Y, Yang Z.	2020	https://pubmed.ncbi.nlm.nih.gov/31809965/
31852480	van Lenthe M, van der Meulen R, Lassovski M, Ouabo A, Bakula E, Badio C, Cibenda D, Okell L, Piriou E, Grignard L, Lanke K, Rao B, Bousema T, Roper C	2019	https://www.ncbi.nlm.nih.gov/pubmed/?term=31852480
31932374	Mensah BA, Aydemir O, Myers-Hansen JL, Opoku M, Hathaway NJ, Marsh PW, Anto F, Bailey J, Abuaku B, Ghansah A.	2020	https://pubmed.ncbi.nlm.nih.gov/31932374/
32070355	Mohamed AO, Hussien M, Mohamed A, Suliman A, Elkando NS, Abdelbagi H, Malik EM, Abdelraheem MH, Hamid MMA.	2020	https://pubmed.ncbi.nlm.nih.gov/32070355/
N/A	Djaman J	2010	https://www.researchgate.net/publication/236013628_Molecular_Monitoring_of_Falciparaum_Malaria_Isolates_in_Cote_d'Ivoire_Genetic_Markers_dhfr-ts_dhps_pfcrt_pfmdr-1_for_Antimalarial-Drugs_Resistance
N/A	Kidima W	2006	http://www.bioline.org.br/pdf?rb06011
N/A	Tarimo D 2005	2005	http://www.bioline.org.br/pdf?lp05015
	Suttipat Srisutham, Nguyen Than Thuy-Nhien, Ranitha Vongpromek, Teeradet Khomvarn, Mayfong Mayxay, Olivo Miotto, Francois Nosten, Frank Smithuis, Rob van der Pluijm, Lorenz von Seidlein, Carol H Sibley, Philippe J. Gu√©rin, Nicholas P. J. Day, Arjen Dondorp, Mehul Dhorda, Mallika Imwong	2016	Antimalarial Drug Resistance Marker Prevalence Survey - 2016
	Nfor E 2007	2007	http://www.ansti.org/volume/Mbacham-Paper.pdf
	Rogier C 2005	2005	http://www.cdc.gov/ncidod/eid/vo/77n002/pdfs/04-0108.pdf
	Swarthout T 2006	2006	http://www.blackwell-synergy.com/doi/abs/10.1111/j.1365-3156.2006.01710.x
