# Supplementary material for: Spatiotemporal spread of Plasmodium falciparum mutations for resistance to sulfadoxine-pyrimethamine across Africa, 1990–2020
Source: PLoS Comput Biol. 2022 Aug 11;18(8):e1010317. doi: 10.1371/journal.pcbi.1010317 (PMC9371298; doi:10.1371/journal.pcbi.1010317)
Supplement: S2 Data — (XLSX) [file pcbi.1010317.s004.xlsx]

## Sheet: data_sites_high_581
Country	Pub Med Id	Site	Unique Id	Year	Present	Absent	Tested	Prev	Fisher's exact test p-value
Ghana	31932374	Begoro	348	2014	7	60	67	0.104478
Ghana	31932374	Begoro	350	2015	4	65	69	0.057971	NS
Ghana	31932374	Begoro	352	2016	3	56	59	0.0508475	NS
Ghana	31932374	Begoro	354	2017	1	42	43	0.0232558	NS
Tanzania	27339129	Kagera	232	2011	22	86	108	0.203704
Tanzania	26542942	Kagera	223	2013	6	66	72	0.0833333	0.0355
Tanzania	28583119	Kagera	275	2015	12	108	120	0.1	0.0396
Tanzania	27339129	Muheza	235	2011	45	43	88	0.511364
Tanzania	26542942	Muheza	224	2013	39	38	77	0.506494	NS
Tanzania	28237831	Muheza	266	2014	8	33	41	0.195122	0.001
Uganda	28039354	Jinja	254	2012	0	35	35	0
Uganda	28039354	Jinja	257	2013	2	42	44	0.0454545	NS
Uganda	28039354	Jinja	260	2015	9	29	38	0.236842	0.0087
Uganda	28039354	Kanungu	255	2012	21	40	61	0.344262
Uganda	28039354	Kanungu	258	2013	20	30	50	0.4	NS
Uganda	28039354	Kanungu	261	2015	40	77	117	0.34188	NS
Uganda	24799371	Tororo	196	2010	14	97	111	0.126126
Uganda	24799371	Tororo	197	2011	13	95	108	0.12037	NS
Uganda	28039354, 24799371	Tororo	256	2012	20	321	341	0.058651	0.0358
Uganda	28039354	Tororo	259	2013	10	188	198	0.0505051	0.0252
Uganda	28968782	Tororo	288	2015	0	209	209	0	0.0001
